# Supplementary material for: Morphological Acclimation of Durum Wheat Spikes in Response to Foliar Micronutrient Applications
Source: Plants (Basel). 2025 Oct 5;14(19):3079. doi: 10.3390/plants14193079 (PMC12526200; doi:10.3390/plants14193079)
Supplement: Supplementary file 1 [file plants-14-03079-s001.zip]

Archive with 1 entries (1 files):
- plants-3807460-supplementary.pdf
